# Supplementary material for: SPE–UHPLC–MS/MS Method for Simultaneous Quantification of 50 Pesticide Biomarkers Across Nine Current-Use Chemical Classes in Human Urine
Source: J Xenobiot. 2026 Apr 13;16(2):67. doi: 10.3390/jox16020067 (PMC13117499; doi:10.3390/jox16020067)
Supplement: Supplementary file 1 [file jox-16-00067-s001.zip]

Archive with 1 entries (1 files):
- jox-4198186-supplementary.pdf
